# Supplementary material for: Common reef-building coral in the Northern Red Sea resistant to elevated temperature and acidification
Source: R Soc Open Sci. 2017 May 17;4(5):170038. doi: 10.1098/rsos.170038 (PMC5451809; doi:10.1098/rsos.170038)
Supplement: Table S5. Physiological raw data [file rsos170038supp11.xlsx]

## Sheet: Sheet1
Temperature	pH	Replicate	Fv/Fm	ra	rETRm	Ik	Surface area [cm2]	Symbiont density [cells/cm2]	Symbiont total chl [pg/cell]	Symbiont chl a [pg/cell]	Symbiont chl c2 [pg/cell]	Chl a/Chl c2	Holobiont total Chl [μg/cm2]	Pgross [μmol O2/hour/cm2]	Pnet [μmol O2/hour/cm2]	Respiration R [μmol O2/hour/cm2]	Pgross [μmol O2/hour/μg Chl]	Pnet [μmol O2/hour/μg Chl]	Light R:Pgross	Daily Pgross:R (14h:10h)	Light calcification [µmol CaCO3/cm2/h]	Dark calcification (µmol CaCO3/cm2/h]	Symbiont SOD[U/mg]	Symbiont KatG [U/mg]	Symbiont protein [pg/cell]	Symbiont carbohydrate [pg/cell]	Host SOD [U/mg]	Host CAT [U/mg]	Host protein [mg/cm2]	Host Carbs [mg/cm2]
ambient	8.1	A	0.586594	0.507629	74.8201	147.453	21.3352	933982	2.9565	2.23161	0.724889	3.07855	2.76131	0.740838	0.33396	0.406877	0.268292	0.120943	0.549	1.06213	0.221929	0.0743676	13.5565	0.51146	9.40409	2.14128	8.36221	147.415	0.613206	0.143953
ambient	8.1	B	0.61737	0.578107	92.6868	160.395	15.3393	2202681	3.65801	2.6539	1.00412	2.64302	8.05743	1.80729	1.16226	0.645026	0.224301	0.144247	0.357	1.63443	0.252999	0.0557804	27.4458	0.174865	2.35869	0.697144	10.9079	156.041	0.672976	0.168781
ambient	8.1	C	0.627162	0.568821	91.8935	161.619	18.5038	1582508	3.35573	2.4471	0.90863	2.69317	5.31047	1.34842	0.765226	0.58319	0.253916	0.144098	0.433	1.34875	0.251274	0.137653	20.6445	1.01025	5.07606	1.38137	12.0242	155.779	0.601543	0.147577
ambient	8.1	D	0.62188	0.662632	74.8773	113.047	14.5065	2579470	2.85158	2.2076	0.643983	3.42804	7.35558	1.44761	0.545319	0.902295	0.196805	0.0741369	0.623	0.935882	0.222521	0.133598	21.1185	0.274463	2.68738	0.51876	9.62323	103.485	0.848404	0.144017
ambient	8.1	E	0.617216	0.546439	61.3623	112.342	16.8799	1832174	2.90422	2.27099	0.633236	3.58632	5.32104	0.87463	0.392462	0.482168	0.164372	0.0737567	0.551	1.05814	0.421732	0.2002	20.0519	1.37178	8.28817	1.76294	9.71393	195.771	0.72463	0.173019
ambient	8.1	F	0.583483	0.573107	55.0632	96.1187	20.8772	929169	2.60129	2.12204	0.479248	4.42785	2.41703	0.722564	0.269072	0.453492	0.298947	0.111323	0.628	0.929444	0.134867	0.0584227	13.0437	1.34616	13.098	2.732	6.96259	118.173	0.596621	0.125416
ambient	8.1	G	0.588694	0.399532	42.2237	105.727	12.383	1507291	2.27807	1.70125	0.576821	2.94935	3.43371	1.0612	0.524268	0.536931	0.309053	0.152683	0.506	1.15291	0.253685	0.425964	20.1882	2.70417	7.36152	2.08383	6.6976	138.153	0.963933	0.113544
ambient	8.1	H	0.590683	0.573107	57.3406	100.094	20.211	1230224	3.42319	2.5562	0.866988	2.94837	4.21129	1.09191	0.526706	0.565208	0.259283	0.12507	0.518	1.12693	0.214349	0.0737716	26.2804	0.241883	3.46245	1.04848	8.47474	149.875	0.642188	0.128451
ambient	8.1	I	0.590333	0.567868	69.9041	123.151	15.7973	1256964	3.46372	2.57561	0.888117	2.90007	4.35378	0.813049	0.352123	0.460925	0.186746	0.0808777	0.567	1.02897	0.230959	0.099245	12.5747	2.0201	13.3793	2.50986	4.87617	114.427	0.862084	0.125798
ambient	7.8	A	0.562768	0.449771	50.7024	112.777	19.2116	1027866	3.11534	2.23077	0.884566	2.52189	3.20215	0.79181	0.380135	0.411675	0.247274	0.118712	0.52	1.12198	0.249639	0.129328	13.8855	0.409246	7.74503	2.66059	9.23768	148.956	0.616476	0.141113
ambient	7.8	B	0.608628	0.571916	66.9682	117.144	17.1714	1924947	3.38224	2.41738	0.964858	2.50543	6.51063	1.52952	1.0824	0.44712	0.234927	0.166252	0.292	1.99549	0.449573	0.251044	23.0176	0.336396	3.1175	0.752176	7.48045	125.034	0.744799	0.152482
ambient	7.8	C	0.632077	0.573821	73.1297	127.762	13.4656	1621287	3.01212	2.33851	0.673609	3.47161	4.8835	1.42857	0.889578	0.538994	0.29253	0.18216	0.377	1.54609	0.269278	0.158209	18.9517	0.569515	5.4161	1.57164	14.2614	130.81	0.711727	0.120062
ambient	7.8	D	0.604523	0.621203	67.4793	108.672	17.6294	1512020	2.76933	2.2135	0.555828	3.98234	4.18728	1.28233	0.429271	0.853063	0.306245	0.102518	0.665	0.876874	0.226475	0.195408	18.8596	0.355622	3.69317	0.53238	8.59779	141.704	0.652446	0.142605
ambient	7.8	E	0.586387	0.507153	49.4894	97.6238	11.5502	1035614	2.97306	2.34086	0.632203	3.7027	3.07895	0.93059	0.480665	0.449925	0.302243	0.156113	0.483	1.20652	0.318879	0.26121	23.8768	0.265373	8.46021	2.48017	9.62352	96.005	0.517972	0.0965561
ambient	7.8	F	0.549957	0.521439	37.2901	71.5439	22.3345	787929	2.78243	2.23028	0.552156	4.03921	2.19236	0.764663	0.403134	0.361529	0.348785	0.183881	0.473	1.2338	0.100145	0.0180697	11.7995	1.14332	12.8464	2.13866	8.05003	113.756	0.556406	0.0967402
ambient	7.8	G	0.604112	0.453819	61.4054	135.365	29.5795	1695205	3.42391	2.52853	0.895383	2.82397	5.80423	1.06054	0.426788	0.633748	0.182718	0.0735304	0.598	0.97617	0.144426	0.160272	15.1277	2.25493	6.69555	1.72314	5.50485	126.934	1.07569	0.191115
ambient	7.8	H	0.582444	0.599298	52.0041	86.8115	23.7502	1638724	2.67094	2.03104	0.639897	3.17401	4.37693	1.07889	0.548156	0.530733	0.246494	0.125237	0.492	1.18582	0.338279	0.183055	17.7368	0.349133	3.89815	0.778632	8.11973	147.922	0.688235	0.158822
ambient	7.8	I	0.576178	0.535725	74.0705	138.32	19.9611	1307341	2.5543	2.02187	0.532426	3.79747	3.33934	0.996778	0.506427	0.49035	0.298495	0.151655	0.492	1.18579	0.14563	0.0973423	13.655	1.3792	9.25112	2.28431	12.57	131.233	0.769483	0.0930982
elevated	8.1	A	0.633523	0.607155	65.2601	107.53	21.0437	1168235	4.75238	3.56005	1.19233	2.98579	5.5519	1.25377	0.751678	0.502097	0.225828	0.135391	0.4	1.45663	0.275814	0.131868	15.7755	1.44495	8.61389	2.22908	4.8694	127.15	0.907606	0.163615
elevated	8.1	B	0.652379	0.653585	60.2169	92.172	19.3366	1652594	5.96965	4.15757	1.81208	2.29436	9.86541	1.57665	1.06492	0.511735	0.159817	0.107945	0.325	1.79725	0.158946	0.0612122	20.4679	0.358746	3.52561	0.657941	9.29028	181.373	0.649823	0.1499
elevated	8.1	C	0.626281	0.562392	83.3555	148.278	16.3803	1676156	5.63928	4.03905	1.60023	2.52404	9.45232	1.88466	1.24316	0.641507	0.199386	0.131519	0.34	1.71376	0.16492	0.0464948	20.9552	3.17486	6.80543	1.98102	8.11969	135.906	0.751856	0.191578
elevated	8.1	D	0.614916	0.550011	49.4436	89.8556	13.8403	1607668	3.42613	2.64076	0.785364	3.36247	5.50807	1.52653	0.979544	0.546988	0.277145	0.177838	0.358	1.62796	0.190654	0.244054	35.8981	0.149023	2.55401	1.05796	14.1895	148.903	0.605784	0.10638
elevated	8.1	E	0.620724	0.558106	59.3984	106.473	15.1311	1104188	4.43427	3.45115	0.98312	3.51041	4.89627	1.21487	0.754852	0.46002	0.248122	0.154169	0.379	1.54053	0.17096	0.118976	15.9395	0.753211	10.8695	1.67938	16.3972	159.622	0.45428	0.0657714
elevated	8.1	F	0.608862	0.583821	57.3822	98.3286	23.6669	895478	3.33076	2.5468	0.783965	3.24861	2.98262	0.964427	0.465631	0.498796	0.323349	0.156115	0.517	1.12788	0.147092	0.0570327	25.1224	1.32235	12.4032	1.9572	7.51313	138.295	0.5056	0.115609
elevated	8.1	G	0.644735	0.520725	72.2983	138.9	19.5864	2045850	5.59727	4.06514	1.53212	2.65328	11.4512	1.22967	0.890287	0.339382	0.107384	0.0777464	0.276	2.11357	0.214836	-0.0673626	18.6952	2.38979	7.17811	1.74209	7.62897	179.928	0.793827	0.225536
elevated	8.1	H	0.559417	0.49501	44.1281	89.1834	23.5004	1162876	4.75803	3.46896	1.28907	2.69105	5.533	0.992192	0.545377	0.446815	0.179323	0.0985681	0.45	1.29534	0.122981	0.0323877	18.4024	0.534852	4.26483	0.922497	4.98255	155.947	0.704774	0.127936
elevated	8.1	I	0.628861	0.587155	77.6582	132.317	19.3366	1054362	4.51492	3.33374	1.18119	2.82236	4.76036	0.887468	0.442932	0.444537	0.186429	0.0930458	0.501	1.16456	0.109041	0.0635017	10.0565	1.51307	12.6934	1.67056	7.90877	175.96	0.582838	0.0734899
elevated	7.8	A	0.644938	0.600726	81.4035	135.565	25.6239	973732	4.3921	3.25583	1.13626	2.86539	4.27672	1.34286	0.762031	0.580824	0.313992	0.178181	0.433	1.34866	0.165077	-0.00820246	10.3714	1.90774	11.6155	2.34854	9.88788	188.991	0.613533	0.156481
elevated	7.8	B	0.659297	0.627394	80.5089	128.377	18.3372	2220792	4.40513	3.0535	1.35163	2.25913	9.78288	2.01304	1.51314	0.499893	0.205771	0.154673	0.248	2.34905	0.272843	0.12443	32.1952	0.556676	4.08686	1.04498	8.30485	128.549	0.769097	0.148486
elevated	7.8	C	0.64747	0.560964	111.084	198.107	16.1304	1513892	4.90293	3.58351	1.31942	2.71598	7.42251	2.00766	1.40632	0.601337	0.270482	0.189467	0.3	1.94755	0.190946	0.125772	17.9574	3.38731	9.34029	2.1775	9.5143	125.527	0.744697	0.155278
elevated	7.8	D	0.631046	0.58644	94.0184	160.388	19.4615	2045889	3.65735	2.75447	0.902882	3.05075	7.48254	2.03355	1.33342	0.700126	0.271772	0.178204	0.344	1.69432	0.348996	0.32561	31.907	0.388764	2.896	0.501115	10.0409	163.822	0.669273	0.131295
elevated	7.8	E	0.635162	0.580488	81.3174	140.143	12.2165	1096335	3.64848	2.97834	0.670139	4.44435	3.99995	1.46947	0.864395	0.605077	0.367372	0.216101	0.412	1.41667	0.13541	0.159494	18.6457	0.414483	8.50392	2.45322	18.056	181.015	0.588263	0.122602
elevated	7.8	F	0.599755	0.565726	49.378	87.3193	9.21852	1003849	3.10901	2.4484	0.660606	3.70629	3.12097	1.68123	1.15014	0.531093	0.538688	0.368519	0.316	1.8466	0.166761	0.0374377	14.9637	0.206304	10.2857	2.04005	10.1974	113.303	0.589103	0.0937595
elevated	7.8	G	0.650884	0.491915	78.332	159.306	21.7932	2036672	4.46362	3.18556	1.27806	2.49249	9.09094	1.54229	1.05279	0.489503	0.169651	0.115806	0.317	1.83792	0.21457	-0.0317812	20.166	1.59074	6.71359	1.52066	9.70587	138.13	0.801608	0.160581
elevated	7.8	H	0.612743	0.592155	71.0592	120.052	17.2547	1472646	3.61718	2.64912	0.968058	2.73653	5.32682	1.57262	1.04182	0.530805	0.295227	0.195579	0.338	1.72825	0.382747	0.266054	14.2581	0.504848	6.1111	1.18973	7.99204	169.272	0.643759	0.0833297
elevated	7.8	I	0.639877	0.47239	68.4025	144.862	18.4205	1336119	4.01781	2.8981	1.11971	2.58827	5.36827	1.43691	0.800708	0.636202	0.267667	0.149156	0.443	1.3175	0.0378448	0.046363	16.9305	1.78965	9.29043	2.48572	9.16935	159.732	0.885804	0.109154
